# Supplementary material for: Hospital-Based Injury Patterns Among Motorcycle Couriers and Pedestrians Struck by Courier-Operated Motorcycles and Mopeds: A Multicenter Retrospective Study
Source: J Clin Med. 2026 Jul 9;15(14):5383. doi: 10.3390/jcm15145383 (PMC13411095; doi:10.3390/jcm15145383)
Supplement: Supplementary file 1 [file jcm-15-05383-s001.zip]

Archive with 1 entries (1 files):
- jcm-4391689-supplementary.pdf
